# Supplementary material for: Ploidy-Regulated Variation in Biofilm-Related Phenotypes in Natural Isolates of Saccharomyces cerevisiae
Source: G3 (Bethesda). 2014 Jul 24;4(9):1773–86. doi: 10.1534/g3.114.013250 (PMC4169170; doi:10.1534/g3.114.013250)
Supplement: Supporting Information [file supp_g3.114.013250_FileS3.txt]

SGRP_strain	Haploid_flocculation_avg	Haploid_flocculation_stdev	Haploid_invasion_avg	Haploid_invasion_stdev	Haploid_adhesion_avg	Haploid_adhesion_stdev	Diploid_flocculation_avg	Diploid_flocculation_stdev	Diploid_invasion_avg	Diploid_invasion_stdev	Diploid_adhesion_avg	Diploid_adhesion_stdev	Prioncured_flocculation_avg	Prioncured_flocculation_stdev	Prioncured_invasion_avg	Prioncured_invasion_stdev	Prioncured_adhesion_avg	Prioncured_adhesion_stdev
DBVPG6765	0.237611523	0.016479339	0	0	0.0875	0.025861812	0.194361202	0.001046031	0	0	0.091833333	0.015502688	0.188669283	0.002448069	0	0	0.1085	0.009192388
SK1	0.703790296	0.026216828	23.39758448	6.078303806	0.556	0.305351437	0.110867236	0.002981774	23.65646771	2.55562749	0.5145	0.055154329
DBVPG6044	0.166956193	0.007890871	21.7290881	4.20805945	0.223	0.03636161	0.077374433	0.004498425	6.914274168	1.962687373	0.152166667	0.009504385
DBVPG1373	0.281389188	0.011574283	12.25431167	4.623568635	0.1035	0.027021596	0.189428721	0.003567212	10.2895433	1.391333191	0.0605	0.022627417	0.235756968	0.005626211	16.11733103	2.856307733	0.137	0.041012193
DBVPG1853	0.327148235	0.024821533	41.48283004	3.84041092	0.58025	0.14431707	0.144009682	0.009296242	37.18760201	4.986455961	0.111166667	0.006658328	0.398107786	0.132123627	35.78221661	3.99186355	0.7915	0.068216567
Y55	0.153614086	0.010280487	5.540050312	2.79234915	0.2435	0.034566361	0.128584873	0.000937311	2.817096653	0.838384009	0.1055	0.005291503
YPS128	0.236460445	0.020690818	16.61944836	5.588132095	0.0982	0.017024247	0.062380613	0.002222765	6.129709106	1.271034341	0.0435	0.007	0.154684965	0.10079618	21.18234178	3.057267437	0.166	0.01979899
DBVPG1106	0.210740308	0.020848824	3.218381634	1.686352561	0.0648	0.008920482	0.116610251	0.001507098	3.371320721	0.747251598	0.065166667	0.001154701	0.23801081	0.001663564	14.90079045	5.588280665	0.1085	0.000707107
DBVPG6040	0.246436189	0.009240667	18.78195995	5.784002126	0.14225	0.131739959	0.183666019	0.004068829	5.087394716	1.390167219	0.063	0.012020815
BC187	0.332127459	0.035953373	5.776387224	1.88786474	0.11375	0.013257074	0.10004747	0.006750062	6.367544992	2.479175611	0.090166667	0.00450925	0.319568499	0.030489701	3.973186879	3.634718249	0.14875	0.033330417
YPS606	0.231789378	0.029349344	20.85898583	3.959118556	0.074	0.021813604	0.053897004	0.002178344	11.8001642	0.479076671	0.037166667	0.002081666	0.2583259	0.009238743	21.7099798	4.483993496	0.1035	0.023334524
L-1374	0.284541487	0.015814853	9.880741453	3.278623871	0.14075	0.043628164	0.134162826	0.009223539	12.2655088	2.219434629	0.1085	0.011269428	0.284230677	0.011547951	20.15952927	6.508531814	0.179	0.044068129
L-1528	0.466526886	0.048231506	21.8657472	7.093247452	0.37375	0.049860639	0.108821035	0.000381834	25.37293598	1.298463609	0.288166667	0.018583146	0.375513445	0.00685207	20.10621234	5.197863764	0.43	0.009899495
NCYC361	0.26532735	0.040259888	7.175678271	3.637566387	0.0945	0.011683321	0.124136713	0.004000916	10.48529001	2.809405979	0.0535	0.004582576	0.149197004	0.003767856	15.12777219	1.951731791	0.175	0.036769553
K11	0.125002175	0.013520627	10.03738351	2.410989537	0.22075	0.039624277	0.070526898	0.003219589	11.38198296	3.030072152	0.190166667	0.021779195
Y12	0.090796146	0.025204521	18.8826752	2.349801678	0.144	0.028725714	0.074849559	0.006869965	12.25562793	1.491477079	0.1665	0.039887341	0.163400938	0.014507075	4.394006499	4.936414992	0.15675	0.04308422
YS2	0.239552593	0.065620905	13.08460669	6.11556716	0.05725	0.00726292							0.212432709	0.004838554	9.231551789	3.362173454	0.116	0.014142136
YS4	0.504950304	0.022366127	0.809759741	1.14521599	0.03525	0.101058152							0.483095163	0.006380905	0.383459888	0.415408993
YS9	0.120729793	0.003790977	14.5580993	2.652709701	0.1485	0.022453656							0.118130934	0.00334071	23.12315274	2.776373223	0.262	0.045254834
UWOPS83-787.3	0.636726225	0.096037262	0	0	0.1514	0.045863112	0.190631808	0.003737258	7.611438555	1.595171822	0.0635	0.018384776	0.288114273	0.016640669	0	0	0.2705	0.048790368
UWOPS87-2421	0.785023059	0.022994317	0.040081588	0.089625156	0.5928	0.071030451	0.037111266	0.002825709	3.912379515	0.232032131	0.078	0.010606602	0.791409989	0.002515163	0	0	0.919	0.100409163
UWOPS05-217.3	0.678294467	0.147163695	20.62880621	5.549546578	0.49075	0.108082145	0.036350149	0.010288067	14.35359359	0.637020513	0.0975	0.015099669	0.497748298	0.013866958	25.94533009	3.149065244	0.7325	0.136471609
UWOPS05-227.2	0.549659864	0.231790476	21.19491931	5.990747553	0.40075	0.105912307	0.0352562	0.000390261	13.22945742	2.914064925	0.1575	0.037403208	0.432868641	0.007302706	20.52527479	1.927980419	0.7315	0.065760931
W303	0.256464654	0.005716484	0	0	0.08625	0.018002315							0.355805182	0.077149963	0	0	0.17425	0.070391169
322134S	0.62515669	0.008019324	43.83353876	4.714523227	0.89775	0.241554859							0.626928068	0.006365947	44.09280624	2.775165415	1.14425	0.151726453
378604X	0.111621574	0.019242111	3.654839749	1.455457277	0.1736	0.06026338							0.125946295	0.004832363	1.599405625	2.127582947	0.2495	0.057275649
273614N	0.189365916	0.019588674	16.75696946	3.595830699	0.281	0.053367827	0.162278841	0.003544028	7.319198142	1.950006897	0.165166667	0.013868429	0.174890472	0.015710106	22.99952908	1.84010858	0.4325	0.027577164
YJM978	0.242534843	0.054207911	32.15753866	4.742207841	0.1676	0.025887738	0.124850247	0.008608817	29.83810094	1.633056204	0.0785	0.010440307	0.17509443	0.012429043	30.41398633	6.040674754	0.2106	0.052634827
YJM981	0.53872251	0.086888442	38.38974508	4.778080117	0.392	0.102856696			34.9296193	0.600621902	0.144	0.027577164	0.593280004	0.009807888	33.54668368	1.598971128	0.295	0.053033009
YJM975	0.265537401	0.048665217	24.0151315	3.030790734	0.14	0.039401777	0.053559185	0.005802999	23.32190912	0.90416442	0.0725	0.001414214	0.150146193	0.023829066	22.58052247	1.380312421	0.125	0.036062446
FY4	0.036291734	0.012572713	0.0509498	0.113927216	0.1668	0.034010293							0.044781612	0.002198278	0	0	0.14	0.034761089
